# Supplementary material for: Biomarkers of Host Response Predict Primary End-Point Radiological Pneumonia in Tanzanian Children with Clinical Pneumonia: A Prospective Cohort Study
Source: PLoS One. 2015 Sep 14;10(9):e0137592. doi: 10.1371/journal.pone.0137592 (PMC4569067; doi:10.1371/journal.pone.0137592)
Supplement: S1 Dataset — (XLSX) [file pone.0137592.s001.xlsx]

## Sheet: Sheet1
S1 Dataset. Demographic, clinical, and biomarker data
This study was nested in a fever etiology study (D'Acremont et al, Beyond Malaria - Causes of Fever in Outpatient Tanzanian Children, N Engl J Med 2014; 370:809-817, DOI: 10.1056/NEJMoa1214482).
For the present study, children with clinical pneumonia (based on the World Health Organization definition) were selected, and host biomarker levels were measured in plasma taken at presentation.
Radiological findings (based on WHO Pneumococcal Trialist Ad Hoc Committee recommendations)	Age (months)	Sex	Study site (D, Dar es Salaam; F, Ifakara)	Temperature at presentation (oC)	Days of fever prior to presentation	Respiratory rate (/min)	Heart rate (/min)	Severe disease, based on WHO criteria for district hospital level (0, no; 1, yes)	Admission (0, no; 1, yes)	Death (0, no; 1, yes)	White blood cells (x10^9/L)	Bacteremia (0, no; 1, yes)	Streptococcal pneumoniae nasal carriage (0, no; 1, yes)	Chitinase 3-like-1 (ng/mL)	C-reactive protein (ug/mL)	Endoglin (ng/mL)	Procalcitonin (ng/mL)	P-selectin (ng/mL)	Soluble Tie-2 (ng/mL)	VWF (ug/mL)
No abnormalities	25.17	F	D	38.1	2	48	112	1	0	0	11.5	0	1	46.42	25.4	15.61	0.13	55.8	24.78	2.43
	11.63	F	D	39.8	2	52	169	1	0	0	28.1	1	1	78.27	182.54	18.15	8.65	53.78	47.31	4.05
	19.06	F	D	39.2	3	42	101	0	0	0	8.4	0	1	58.07	14.33	8.34	0.22	11.04	32.74	3.63
	54.8	F	D	39	2	43	113	0	0	0	9.2	0	1	39.55	35.23	15.47	0.51	23.92	37.96	2.69
	50.66	F	D	38.7	3	42	113	0	0	0	10.2	0	1	11.86	6.94	9.26	0.17	19.8	24.71	3.22
	11.01	F	D	38.9	3	56	102	0	0	0	14.3	0	1	23.75	22.53	12.46	0.28	25.02	47.37	3.23
	112.82	M	D	38.3	3	42	95	0	0	0	3.8	0	0	46.8	6.103	12.17	0.04	13.32	29.03	12.38
	9.99	M	D	38.6	2	52	100	0	0	0	7.5	0	1	24.22	0.601	5.95	0.12	27.26	32.41	7.71
	16.36	M	D	39.2	2	56	109	0	0	0	16.4	0	1	231.57	28.04	12.61	0.36	31.84	31.96	4.76
	3.02	M	D	38.5	5	55	102	1	1	0	14.1	0	1	70.28	54.85	12.15	0.3	15.69	31.18	3.56
	9.66	F	D	38	2	53	100	0	0	0	11.1	0	1	53.19	52.262	8.05	0.79	22.99	30.06	13.51
	65.28	M	D	38.7	3	44	107	0	0	0	4.8	0	1	31.71	20.31	9.82	0.63	21.82	10.57	26.48
	7.72	F	D	38.8	5	58	139	1	1	0	8.9	0	1	77.15	2.05	12.27	0.33	224.63	23.32	18.74
	9.36	M	D	38.4	3	43	100	0	0	0	13.5	0	0	11.86	0.09	12.07	0.23	17.44	29.03	3.05
	7.39	M	D	38.9	3	55	124	0	0	0	13.6	0	1	33.32	8.57	12.69	0.31	15.23	50.8	5.52
	36.21	M	D	38.3	2	47	117	1	0	0	5.4	0	1	68.27	29.845	11.65	0.11	32.22	22.23	12.06
	28.62	M	D	38.3	3	43	91	0	0	0	20.6	0	1	58.07	21.42	16.38	0.36	12.62	40.86	3.47
	12.32	M	D	38.9	3	44	91	0	0	0	14.2	0	1	47.47	0.71	9.54	0.28	9.92	13.04	4.25
	5.49	F	D	38.1	4	55	109	0	0	0	13.4	0	1	90.31	5	10.79	0.28	1038.7	28.44	3.18
	7.33	F	D	38.2	3	58	121	1	1	0	14.5	0	1	15.8	24.3	10.37	1.11	27.72	23.13	3.63
	15.87	F	D	39	2	45	104	0	0	0	8.3	0	1	43.22	1.93	12.23	0.42	39.96	39.89	3.22
	20.14	M	D	38.9	3	43	107	1	0	0	8.9	0	0	88.85	154.03	12.89	2.22	95.57	31.36	8.61
	13.47	F	D	38.6	3	45	128	0	0	0	10.3	0	1	29.15	16.96	9.19	0.44	16.33	33.71	3.07
	17.25	M	D	38.2	3	43	98	0	0	0	7.9	0	0	26.51	22.21	8.27	0.2	8.56	30.01	2.47
	44.62	M	D	38.2	3	44	99	0	0	0	6	0	1	20.84	44.13	11.47	0.18	16.05	19.73	4.07
	14.19	M	D	39.5	3	49	132	0	0	0	17.4	0	1	61.85	61	19.42	0.48	27.38	43.54	5.43
	6.18	M	D	39.3	3	57	117	0	0	0	5.5	0	1	39.55	26.64	17.04	8.82	27.79	41.43	13.51
	8.64	M	D	39.1	2	53	131	1	1	0	7.9	0	0	40.8	1.4	16.25	0.09	28.83	35.1	3.37
	8.87	F	D	38.3	3	54	124	0	0	0	9.3	0	1	61.85	3.78	12.53	0.33	65.16	53.08	3.07
	14.75	F	D	38.3	1	48	124	0	0	0	14.4	0	1	56.68	2.873	8.49	1.07	527.05	32.69	13.39
	9.43	F	D	38.1	1	54	130	0	0	0	11.2	0	0	3.99	1.38	10.49	0.41	51.38	34.3	3.1
	4.76	F	D	39.7	2	55	119	0	0	0	16.7	0	1	99.15	43.32	10.94	0.41	427.05	47.56	5.79
	29.04	F	D	38.3	3	48	153	0	0	0	14.2	0	1	95.02	15.29	14.42	0.3	65.75	31.38	6.46
	22.21	M	D	38.2	6	49	131	1	1	0	15.4	0	1	66.09	185.87	13.48	0.66	62.78	31.24	19.57
	34.17	M	D	38.5	3	43	108	0	0	0	5.1	0	1	14.45	3.153	5.8	0.52	40.87	18.15	23.6
	27.33	M	F	38.1	1	42	164	1	0	0	17	0	1	40.2	33.18	14.63	1.1	50.33	27.1	3.5
	15.51	F	F	38.7	5	66	166	0	0	0	28.5	0	1	56.09	202.45	8.48	0.76	350.45	20.51	32.54
	16.72	F	F	38.4	2	48	131	0	0	0	20.4	0	1	45.31	8.438	7.91	2.22	800	17.57	24.07
	10.41	M	F	40.4	4	70	163	0	0	0	14.7	0	1	80.3	267.79	8.88	9.16	57.99	51.05	3.97
	6.28	F	F	38.3	1	56	108	0	0	0	16.8	0	1	147.72	28.28	8.47	0.38	86.82	24.45	3.84
	43.7	M	F	39.9	1	46	102	0	0	0	14.2	0	1	24.53	1	7.09	0.52	97.91	8.18	4.76
	20.34	F	F	38.3	3	41	98	0	0	0	17.3	0	1	148.12	37.94	8.24	0.7	152.53	22.42	4.78
	23.06	M	F	38.2	1	45	118	0	0	0	8.3	0	1	294.22	8.91	13.86	0.34	28.7	26.02	2.79
	50.56	M	F	38	1	56	100	1	0	0	8.9	0	1	191.25	4.75	14.62	0.09	88	21.67	8.88
	17.74	M	F	38	2	50	123	0	0	0	14.3	0	1	15.6	11.432	8.47	2.6	112.44	12.1	22.55
	60.58	F	F	38.2	3	44	100	0	0	0	9.6	0	1	27.79	10.519	9.96	1.86	516.37	12.55	24.78
	11.83	F	F	38.2	1	50	120	1	0	0	49.9	0	1	328.4	1.831	21.16	1.67	63.42	34.19	70.92
	9.07	F	F	39.4	5	50	140	0	0	0	6.1	0	1	35.22	28.44	13.42	0.42	126.03	44.06	3.36
	6.9	M	F	39.2	3	63	159	0	0	0	5.6	0	1	22.7	0.13	17.47	0.16	19.06	43.21	9.05
	25.66	M	F	39	2	60	160	1	0	0	9.6	0	1	59.6	500	9.75	6.46	80.11	28.88	7.09
	6.21	M	F	38.1	1	59	120	0	0	0	9.5	0	1	15.66	1.77	10.07	0.15	51.31	21.65	2.92
	11.73	M	F	38	2	58	165	1	1	0	17.3	0	1	29.55	13.51	16.14	0.09	164.45	17.64	7.08
	14.26	M	F	38	1	48	148	0	0	0	9.3	0	1	19.92	19.22	14.05	0.19	44.3	26.34	2.99
	2.27	F	F	38.1	2	67	158	0	0	0	8.6	0	1	29.04	3.01	15.48	0.11	177.6	24.76	3.96
	13.77	F	F	39.3	3	50	153	0	0	0	13.6	0	0	34.35	56.3	13.99	0.47	117.4	25.87	3.62
	6.11	F	F	38.6	3	70	139	1	1	0	2.7	0	1	3035.45	443.83	16.6	7	128.85	36.2	39.74
	12.09	M	F	38.7	1	56	139	0	0	0	19.7	0	1	235.14	51.44	17.2	0.42	97.75	25.39	3.12
	8.15	M	F	38.6	2	50	132	0	0	0	11.8	0	1	25.89	10.74	17.74	0.25	30.12	41.69	3.35
	14.49	F	F	39.2	3	44	102	0	0	0	34.3	0	1	95.97	265.75	12.34	5.95	230.75	70.8	23.65
	21.06	M	F	38	1	46	96	0	0	0	8.7	0	1	32.59	1.85	12.41	0.23	134.5	24.45	3.64
	25.69	F	F	38.1	3	42	116	0	0	0	8.3	0	1	37.84	29.07	12.22	0.39	22.04	26.82	3.94
	11.17	F	F	39.9	3	59	160	0	0	0	23.8	0	1	122.17	87.23	13.35	0.4	43.98	31.79	7.15
	10.91	F	F	39.8	2	58	149	0	0	0	8.8	0	1	38.27	2.5	8.12	0.38	39.75	11.38	3.11
	18.23	M	F	38.1	2	41	130	0	0	0	10.2	0	1	13.93	0.98	8.55	0.73	255.57	10.87	6.76
	7.33	M	F	38.6	2	60	158	0	0	0	15.1	0	1	47.3	12.064	8.2	2.23	247.11	17.79	4.57
	27.37	M	F	39.1	3	48	131	0	0	0	7.1	0	1	147.72	20.01	10.01	0.48	252.37	16.34	3.33
	14.82	M	F	38.5	2	57	159	0	0	0	18.1	0	1	17.71	12.89	11.23	0.83	132.71	14.23	3.24
	23.49	F	F	38	2	49	121	0	0	0	7.4	0	0	51.07	1.2	14.63	0.31	285.55	15.45	1.41
	10.32	M	F	38.5	3	52	125	1	0	0	26.5	0	1	114.98	3.47	13.41	0.09	28.59	28.06	9.74
	14.88	M	F	39.5	1	57	135	0	0	0	8.8	0	1	88.36	13.01	11.41	0.57	17.11	20.42	3.29
	2.96	M	F	38.3	2	69	180	1	1	0	24.9	0	1	203.31	7.32	12.53	0.63	36.97	36.86	3.35
	22.01	M	F	38	1	59	147	0	0	0	14.2	0	1	11.16	42.66	13.56	0.95	21.81	20.52	3.05
	13.14	M	F	38.9	3	41	116	0	0	0	12.2	0	1	18.51	2.16	10.5	0.41	40.76	9	3.08
	4.57	F	F	39	3	60	153	1	1	0	8.3	0	1	33.47	9.72	15.81	0.38	30.58	38.02	9.28
	29.27	M	F	39.3	1	48	118	0	0	0	15.9	0	1	31.71	10.97	11.23	0.46	20.22	17.84	2.7
	25.2	M	F	38	1	58	106	0	0	0	7.5	0	0	11.87	214	10.51	0.29	18.04	39.42	7.28
	4.3	M	F	38	4	52	123	0	0	0	8	0	1	51.63	6.83	18.88	0.33	22.2	51.69	3.05
	13.77	M	F	38.8	2	40	128	0	0	0	10.4	0	0	35.06	16.82	11.92	0.17	87.64	28.51	3.02
	11.89	F	F	38	3	58	126	0	0	0	16	0	1	236.52	16.2	12.3	0.26	23.76	30.35	3.1
	14.75	F	F	38.1	1	46	112	0	0	0	19.6	0	1	103.58	33.2	11.32	0.2	18.86	30.18	1.96
	4.8	M	F	38.3	3	56	104	0	0	0	21	0	1	30.25	20.62	9.27	0.46	34.91	20.22	8.18
	24.8	M	F	38.1	1	56	122	0	0	0	6	0	0	108.09	49.21	5.17	0.2	38.93	21.64	2.76
	18.14	M	F	38	3	45	134	1	0	0	10.9	0	1	33.73	3.74	16.98	0.04	50.17	17.69	9.83
	4.4	M	F	38.2	3	61	124	1	1	0	17.8	0	1	24.46	9.88	12.55	0.09	46.04	26.55	11.96
	4.4	M	F	38	4	66	158	1	1	0	12.3	0	1	23.97	21.83	14.66	0.14	11.22	52.5	12.68
	25.17	F	F	39.1	2	59	159	0	0	0	36	0	1	129.03	102.064	13.32	0.38	228.91	31.62	6.4
	24.11	M	F	38	2	43	136	0	0	0	16.1	0	1	186.52	73.87	10	0.25	43.58	23.49	4.25
	41.07	F	F	39.8	3	50	150	0	0	0	14.7	0	1	54.62	73.82	11.88	1.76	63.2	14.13	1.7
	21.06	M	F	38.1	3	44	127	0	0	0	12	0	1	18.41	29.8	11.92	0.2	25.99	27.89	4.73
	3.06	M	F	38.7	3	56	104	1	1	0	9.7	0	1	40.71	38.6	21.38	0.29	19.9	32.83	5.64
	14.09	M	F	38.2	1	48	159	1	1	0	15.8	0		62.61	90.33	9.88	0.09	34.77	25.3	6.13
	10.84	M	F	38.8	2	56	163	0	0	0	13.3	0	1	28.43	7.048	12.32	0.12	84.59	25.05	1.77
	3.06	M	F	38.2	3	60	150	0	0	0	3.5	0	1	20.34	3.69	14.1	0.17	12.55	28.01	6.47
	24.51	M	F	39.7	2	49	138	0	0	0	4.2	0	1	50.22	6.215	13.46	8.66	193.75	18.01	32.71
End-point pneumonia	79.54	M	D	39.5	2	36	84	0	0	0	7.7	0	1	824.02	96.02	10.13	0.11	32.05	32.15	3.43
	60.55	F	D	38	3	41	120	0	0	0	10	0	1	79.99	24.96	7.99	0.31	22.03	22.33	2.21
	31.87	F	D	38.2	1	35	100	0	0	0	27.8	0	1	77.73	14.33	7.64	0.57	27.48	36.59	4.85
	19.22	M	D	39.2	3	45	100	0	0	0		0	1	125.55	74.21	13.08	0.09	63.83	30	19.86
	100.04	F	D	38.2	1	43	97	1	1	0	13.3	0	0	3.9	36.19	6.96	0.21	14.23	18.12	3.7
	36.53	M	D	38.9	3	43	121	0	0	0	35.2	0	1	960.38	288.58	7.37	2.8	72.01	23.72	4.38
	26.02	F	D	39	3	43	109	0	0	0	27.1	0	1	3173.93	160.37	9.33	2.73	71.23	44.31	11.8
	15.38	F	D	38.2	1	32	152	0	0	0	30.3	0	1	117.46	51.96	12.38	0.58	982.19	30.59	6.14
	13.37	F	D	39	3	47	105	0	0	0	27.6	0	1	142.53	111.41	11.92	2.65	270.99	36.42	10.85
	5.98	F	D	38.6	3	54	118	1	1	0	7.4	0	1	60.78	85.88	11.68	0.61	17.28	22.09	9.58
	36.11	F	D	38.8	5	42	129	1	0	0	15.6	0	0	88.25	146.65	14.83	0.37	64.36	25.94	13.25
	11.1	F	D	38.2	2	56	131	1	0	0	23.7	0	1	36.33	12.26	13.54	1.18	101.66	25.47	6.03
	11.2	M	D	38.3	1	55	111	0	0	0	23.9	0	1	81.08	31.52	10.87	0.32	65.9	31.57	1.78
	25	F	D	38.2	2	60	130	0	1	0	28.9	0	1	104.34	188.28	11.05	0.43	61.93	45.58	4.41
	9.79	M	F	39.5	3	68	140	0	0	0	38.7	0	1	72.17	122.27	10.62	0.72	160.22	20.42	2.5
	18.43	F	F	38	3	46	103	0	0	0	15.2	0	1	88.76	251.52	9.6	10.61	33.34	19.2	4.87
	19.48	F	F	38.2	2	90	168	0	0	0	27.5	0	1	604.53	211.08	10.74	2.4	177.86	21.5	9.74
	55.92	M	F	39.5	1	47	139	0	0	0	8.3	0	1	390.25	118.13	16.4	1.78	33.52	43.38	3.95
	6.18	F	F	38	4	68	100	0	0	0	14.6	0	1	81.51	231.85	15.35	6.23	60.07	45.07	9.85
	9.72	M	F	39.2	1	60	112	0	0	0	28.8	0	1	57.76	160.58	14.51	0.74	205.53	21.03	6.85
	33.38	M	F	40.5	4	52	136	0	0	0	9.2	0	1	57.35	163.56	10.38	3.6	83.95	22.89	22.41
	8.64	M	F	38	3	56	123	1	1	0	11.8	0	1	70.55	63.46	10.62	0.28	36.87	28.89	4
	17.12	F	F	38.4	2	58	168	1	1	0	16.2	0	1	201.75	302.27	12.66	3.14	94.5	10.54	5.39
	24.02	F	F	39	3	60	162	1	0	0	23.7	0	1	198.34	330.2	12.65	0.51	160.62	24.79	7.44
	18.6	F	F	39.3	2	61	150	0	0	0	34.1	0	1	86.77	108.25	15.22	0.87	67.83	29.37	5.45
	34.83	F	F	38.1	5	40	130	0	0	0	13.3	0	1	91.57	148.27	8.36	7.49	166.99	9.69	8.76
	10.22	M	F	39.9	3	54	150	0	0	0	26.9	0	1	111.9	246.8	8.36	5.04	210.3	25.23	4.46
	58.55	F	F	40.1	1	48	150	0	0	0	21.2	0	1	306.64	47.68	8.01	4.01	19.68	16.34	6.12
	3.58	F	F	38.4	2	63	168	1	1	0	16	0	1	88.94	14.66	13.98	0.05	361.08	34.33	41.27
	35.78	M	F	39.7	2	60	169	1	1	0	23.6	0	1	301.92	398.74	10.7	4.05	71.01	19.98	31.87
Other infiltrates	24.08	F	D	38.5	3	42	108	1	0	0	7.6	0	1	29.92	3.732	6.68	0.28	12.73	15.81	4
	9.26	M	D	38.5	2	56	109	0	0	0	13.7	0	0	34.34	1.724	3.06	1.01	24.35	31.12	31.65
	11.73	F	D	38.8	4	53	169	0	0	0	25.9	0	0	161.55	7.596	5.77	1.33	25.5	41.12	15.41
	28.68	F	D	38.1	3	42	104	0	0	0	9.2	0	1	262.49	0.739	2.67	1.53	34.22	20.47	5.44
	7.46	M	D	38	2	54	108	0	0	0	8.5	0	0	23.92	0.39	12.65	0.36	31.23	22.6	12
	33.74	F	D	38.8	2	43	114	0	0	0	14.8	0	1	46.8	61.401	5.28	0.28	156.13	13.69	15.84
	12.98	M	D	38.5	5	47	121	1	0	0	25.3	0	1	27.39	13.322	4.16	0.53	174.3	9.61	30.67
	13.9	M	D	38.9	3	51	121	1	1	0	26.7	0	1	36.71	57.363	13.81	1.18	311.96	29.96	2.51
	28.98	M	D	38.2	3	48		0	0	0	24.7	0	1	138.61	51.552	6.58	7.6	50.66	19.65	26.43
	10.84	M	D	38	3	53	141	0	0	0	13.5	0	1	31.67	40.231	9.59	0.97	135.13	35.66	5.57
	13.9	M	F	38.2	2	68	148	0	0	0	42.1	0	1	259.36	76.129	15.44	3.34	800	18.15	26.43
	56.51	F	F	38.2	4	51	97	1	0	0	8.5	0	0	28.79	20.146	5.76	3.29	131.95	20.81	12.07
	9.13	F	F	38.4	3	51	110	0	0	0	11.9	0	1	21.12	16.907	5.04	1.54	256.09	21.1	5.91
	7.03	M	F	38.9	2	50	148	0	0	0	24.5	0	1	820.85	18.136	8.09	0.59	563.36	32.75	16.79
	13.54	M	F	38	3	44	136	0	0	0	15.8	0	1	21.77	4.321	12.11	1.81	73.11	29.89	15.26
	28.58	F	F	38	2	44	118	0	0	0	18.3	0	1	246.77	6.714	8.34	2.06	50.24	12.4	8.42
	18.83	F	F	38.4	2	47	126	1	1	0	11.6	0	1	37.82	27.062	9.58	2.14	98.14	20.06	15.52
	9.49	F	F	38	3	59	148	0	0	0	13.4	0	1	15.57	1.372	11.61	2.41	233.31	15.14	15.42
	15.01	M	F	38.9	2	51	130	0	0	0	6.2	0	1	25.83	8.152	10.41	0.41	31.12	22.39	22.2
	4.27	F	F	38.1	2	56	158	0	0	0	10.1	0	1	35.81	6.419	4.3	1.58	165.77	17.73	19.9
	15.7	F	F	38	2	48	160	1	0	0	10.3	0	1	20.35	3.84	5.92	1.04	44.5	11.03	13.81
	12.71	F	F	38	1	52	126	0	0	0	11.5	0	1	33.78	25.729	5.44	0.89	28.34	15.85	29.42
	11.93	M	F	38	2	53	130	0	0	0	9.2	0	1	40.23	6.831	4.63	0.61	50.67	10.37	10.21
	42.74	M	F	38	1	56	134	0	0	0	9.5	0	1	6.02	66.64	8.55	0.8	38.06	18.15	3.84
	44.71	M	F	38.2	3	58	126	0	0	0	14.7	0	1	29.86	25.689	8.96	1.31	117.28	12.83	19.57
	52.7	F	F	38.1	3	43	117	0	0	0	14.5	0	1	142.12	25.921	3.52	0.93	112.37	7.27	7.71
	7.56	F	F	38.6	3	54	133	0	0	0	14.6	0	1	20.85	62.187	6.5	2.51	126.14	11.85	6.86
	25.89	F	F	38.5	3	47	102	0	0	0	10.5	0	1	17.47	11.9	12.11	1.05	174.13	11.19	40.06
	9.13	F	F	39	1	51	112	0	0	0	14.2	0	1	22.25	9.973	15.71	0.65	49.95	29.23	9.93
	49.51	M	F	38.4	2	47	146	0	0	0	16.8	0	1	20.26	96.96	6.68	0.54	59.24	8.41	4.99
	6.24	M	F	38.4	1	60	159	1	0	0	13.2	0	1	38.98	48.29	19.14	0.14	38.74	40.04	6.24
